# Supplementary material for: Using daily text messages to improve adherence to infant micronutrient powder (MNP) packets in rural western China: A cluster-randomized controlled trial
Source: PLoS One. 2018 Jan 19;13(1):e0191549. doi: 10.1371/journal.pone.0191549 (PMC5774801; doi:10.1371/journal.pone.0191549)
Supplement: S6 File — (DO) [file pone.0191549.s008.do]

use "C:\D_20160425\罗仁福论文\infant nutrition project\paper about text message of Wangxu\Data for analysis_final.dta", clear

*****************************Figure 1*****************************
tab treat_text attrition_1, r chi2 

*****************************Figure 2*****************************

twoway (kdensity supplementfeeding_new if treat_text==1, lp(dash)) (kdensity supplementfeeding_new if treat_text==0),  legend(ring(0) pos(1) rows(2) label(1 "Text") label(2 "Control")) xtitle("Number of Nutrition Supplement Packets Fed") ytitle("Density")title("")

*****************************Table 1******************************
ttest agemonth, by(treat_text)
foreach var of varlist male momcare edu_mom_below6 dibao can_read_msg know_msg_send {
tab treat_text `var', r chi2
}

* for the P value of test *
foreach var of varlist agemonth male momcare edu_mom_below6 dibao can_read_msg know_msg_send {
regress `var' treat_text i.countyid, r cluster(villid)
}
*****************************Table 2******************************
xi: regress supplementfeeding_new treat_text male agemonth momcare edu_mom_below6 dibao can_read_msg know_msg_send i.countyid if attrition_1~=1, r cluster(villid)

xi: logit compliance treat_text male agemonth momcare edu_mom_below6 dibao can_read_msg know_msg_send i.countyid if attrition_1~=1, r cluster(villid) or

*****************************Table 3******************************
/***The hetergeneity analysis of treatment effect****/
foreach var of varlist male momcare edu_mom_below6 dibao can_read_msg know_msg_send {
xi: regress supplementfeeding_new i.treat_text*i.`var' male agemonth momcare edu_mom_below6 dibao can_read_msg know_msg_send i.countyid if attrition_1~=1, r cluster(villid)
}

foreach var of varlist male momcare edu_mom_below6 dibao can_read_msg know_msg_send {
xi: logit compliance i.treat_text*i.`var' male agemonth momcare edu_mom_below6 dibao can_read_msg know_msg_send i.countyid if attrition_1~=1, r cluster(villid) or
}
